# Supplementary material for: Development of a Compartmental Pharmacokinetic Model for Molecular Radiotherapy with 131I-CLR1404
Source: Pharmaceutics. 2021 Sep 17;13(9):1497. doi: 10.3390/pharmaceutics13091497 (PMC8465706; doi:10.3390/pharmaceutics13091497)
Supplement: Supplementary file 1 [file pharmaceutics-13-01497-s001.zip]

Archive with 1 entries (1 files):
- pharmaceutics-1327695-supplementary.pdf
